# Supplementary material for: A crosstalk between hepcidin and IRE/IRP pathways controls ferroportin expression and determines serum iron levels in mice
Source: eLife. 2022 Sep 6;11:e81332. doi: 10.7554/eLife.81332 (PMC9499557; doi:10.7554/eLife.81332)
Supplement: Figure 7—source data 2. [file elife-81332-fig7-data2.xlsx]

## Sheet: Tabelle1
							Result in µg/g Protein all Peaks									Ratio calc 100% Fe3-2 ; Fe-Fer / Fe-total								overall %
sample	Type	Liver Iron Content µg/g	Isotop	Fe-Total µg/l	Protein (g/l)	Fe-Total µg/g Prot	P1 µg Fe/g Prot	Ferritin µg Fe/g Prot	Fe(III) µg Fe/g Prot	Fe(II) µg Fe/g Prot	P2 µg Fe/g Prot			sample	Isotop	Fe-Total µg/g Prot	Fe-Fer/ Fe-total	Fe(III)	Fe(II)	Fe(II)/Fe(III)	Mean ratio	sample	Isotop	P1	Ferritin	Fe(III)	Fe(II)	P2
15	Wt ND	168.602	57Fe	3040	13.1868	230.533	0	157.182	47.4627	25.8888	0			15	57Fe	230.533	0.681818	0.647059	0.352941	0.545455		15	57Fe	0	68.1818	20.5882	11.2299	0
16	Wt ND	188.199	57Fe	3530	12.5275	281.781	0	192.46	24.5756	12.4359	52.3096			16	57Fe	281.781	0.683012	0.664	0.336	0.506024		16	57Fe	0	68.3012	8.72154	4.41331	18.5639
17	Wt ND	197.634	57Fe	2190	9.28571	235.846	0	122.039	37.7741	22.7613	53.2712			17	57Fe	235.846	0.517454	0.624	0.376	0.602564		17	57Fe	0	51.7454	16.0164	9.65092	22.5873
51	Wt ND	217.956	57Fe	4670	15.1648	307.949	0	186.636	75.9875	45.3259	0			51	57Fe	307.949	0.606061	0.626374	0.373626	0.596491		51	57Fe	0	60.6061	24.6753	14.7186	0
52	Wt ND	188.924	57Fe	2850	9.50549	299.827	0	182.107	60.4856	46.8276	10.4061			52	57Fe	299.827	0.607375	0.563636	0.436364	0.774194		52	57Fe	0	60.7375	20.1735	15.6182	3.47072
53	Wt ND	199.811	57Fe	3150	15.2747	206.223	0	172.933	18.5903	14.6993	0			53	57Fe	206.223	0.838574	0.558442	0.441558	0.790698	0.635904	53	57Fe	0	83.8574	9.01468	7.12788	0
38	Wt CID	2461.53	57Fe	30000	10.1648	2951.35	0	1452.85	691.831	594.975	211.7			38	57Fe	2951.35	0.492264	0.537634	0.462366	0.86		38	57Fe	0	49.2264	23.4412	20.1594	7.173
39	Wt CID	1576.06	57Fe	39800	14.3956	2764.73	0	1703.65	541.109	357.624	162.354			39	57Fe	2764.73	0.616207	0.602039	0.397961	0.661022		39	57Fe	0	61.6207	19.5718	12.9352	5.87232
4	Wt CID	2704.67	56Fe	33400	9.72527	3434.35	0	2083.43	787.729	563.189	0			4	56Fe	3434.35	0.606645	0.583106	0.416894	0.714953		4	56Fe	0	60.6645	22.9368	16.3987	0
41	Wt CID	2276.46	56Fe	33000	11.5934	2846.45	121.181	2207.22	286.938	231.109	0			41	56Fe	2846.45	0.77543	0.553885	0.446115	0.80543		41	56Fe	4.25726	77.543	10.0806	8.1192	0
42	Wt CID	2243.79	56Fe	59300	19.2308	3083.6	63.5488	2129.18	534.522	356.348	0			42	56Fe	3083.6	0.690485	0.59268	0.40732	0.687251		42	56Fe	2.06086	69.0485	17.3344	11.5562	0
43	Wt CID	2788.14	56Fe	48200	16.6484	2895.18	124.054	2236.47	304.02	230.636	0			43	56Fe	2895.18	0.77248	0.568627	0.431373	0.758621	0.74788	43	56Fe	4.28485	77.248	10.5009	7.9662	0
1	Hjv ND	7611.05	57Fe	61800	10.989	5623.8	0	3259.17	582.49	1782.14	0			1	57Fe	5623.8	0.579531	0.246334	0.753666	3.05952		1	57Fe	0	57.9531	10.3576	31.6893	0
2	Hjv ND	5887.28	57Fe	63500	8.79121	7223.13	0	3138.2	1253.79	2831.13	0			2	57Fe	7223.13	0.434466	0.306931	0.693069	2.25806		2	57Fe	0	43.4466	17.358	39.1954	0
3	Hjv ND	5393.74	57Fe	95000	12.2527	7753.36	0	2636.9	1073.22	2900.59	1142.66			3	57Fe	7753.36	0.340097	0.270073	0.729927	2.7027		3	57Fe	0	34.0097	13.842	37.4107	14.7376
9	Hjv ND	6268.33	57Fe	181000	19.7802	9150.56	0	4134.66	1354.28	2890.76	770.868			9	57Fe	9150.56	0.451848	0.319026	0.680974	2.13454		9	57Fe	0	45.1848	14.7999	31.591	8.42428
10	Hjv ND	6025.19	57Fe	150000	15.6044	9612.68	1224.4	2827.26	1157.62	3606.42	796.975			10	57Fe	9612.68	0.294118	0.242991	0.757009	3.11538		10	57Fe	12.7374	29.4118	12.0426	37.5174	8.29088
11	Hjv ND	5676.8	57Fe	165000	21.3736	7719.79	1220.41	2469.2	1248.79	2781.4	0			11	57Fe	7719.79	0.319853	0.309859	0.690141	2.22727	2.58291	11	57Fe	15.8088	31.9853	16.1765	36.0294	0
23	Hjv IDD	1778.63	56Fe	34600	13.4066	2580.82	256.968	839.43	890.824	593.597	0			23	56Fe	2580.82	0.325257	0.600115	0.399885	0.666346		23	56Fe	9.95685	32.5257	34.5171	23.0003	0
24	Hjv IDD	1846.86	57Fe	20300	9.78022	2075.62	0	701.079	779.685	594.855	0			24	57Fe	2075.62	0.337769	0.567233	0.432767	0.762943		24	57Fe	0	33.7769	37.564	28.6592	0
25	Hjv IDD	128.175	57Fe	2430	12.8571	189	0	146.373	22.1345	20.4923	0			25	57Fe	189	0.774462	0.524129	0.475871	0.907928		25	57Fe	0	77.4462	11.7114	10.8425	0
26	Hjv IDD	109.305	56Fe	3000	16.4286	182.609	26.492	84.1701	39.8774	32.0692	0			26	56Fe	182.609	0.460932	0.554264	0.445736	0.804196		26	56Fe	14.5075	46.0932	21.8376	17.5617	0
27	Hjv IDD	1470.9	57Fe	17500	16.4286	1065.22	0	664.991	212.428	187.798	0			27	57Fe	1065.22	0.624277	0.530769	0.469231	0.884058		27	57Fe	0	62.4277	19.9422	17.6301	0
28	Hjv IDD	975.904	56Fe	23100	18.5165	1247.54	128.878	467.11	325.058	326.49	0			28	56Fe	1247.54	0.374426	0.498901	0.501099	1.00441	0.838313	28	56Fe	10.3306	37.4426	26.056	26.1708	0
